# Supplementary material for: Genetic Characterization of Extensively Drug-Resistant Shigella sonnei Infections, Spain, 2021–2022
Source: Emerg Infect Dis. 2023 Nov;29(11):2370–3. doi: 10.3201/eid2911.221746 (PMC10617328; doi:10.3201/eid2911.221746)
Supplement: Appendix 1 — Description of cases from study of genetic characterization of extensively drug-resistant Shigella sonnei infections, Spain, 2021–2022. [file 22-1746-Techapp-s1.xlsx]

## Sheet: Appendix 1
Article DOI: https://doi.org/10.3201/eid2911.231746
EID cannot ensure accessibility for supplementary materials supplied by authors. Readers who have difficulty accessing supplementary content should contact the authors for assistance.
Genetic Characterization of Extensively Drug-Resistant Shigella sonnei Infections, Spain, 2021–2022
Appendix 1. Epidemiologic data, antimicrobial susceptibility, sequence types and genetic determinants of resistance profile of isolates from suspected cases
Isolate	ST	Sex	MSM	Place	AMP	AMC	CTX	CAZ	FEP	NA	CIP	PEF	RL	W	TE	CN	S	K	C	FOX	ETP	MEM	IncFII	IncB/O/K/Z	blaCTX-M-27	blaCTX-M-15	aadA1	aadA5	tet (A)	tet (B)	mph(A)	dfrA1	dfrA5	dfrA17	sul1	sul2	gyrA S83L	qnrB19	qnrS13
SRR16940973			?	UK
SRR17130663			?	UK
SRR17405911			?	UK
Sh20212666				AND
Sh20212667				AND
Sh20220157				AND
Sh20220582				AND
Sh20210297				ARA
Sh20210298				ARA
Sh20212780				AST
Sh20212781				AST
Sh20212782				AST
Sh20211890				BAL
Sh20220609				CAN
Sh20211195				CAT
Sh20212000				CAT
Sh20212237				CAT
Sh20210971				MAD
Sh20211200				MAD
Sh20211905				MAD
Sh20212055				MAD
Sh20212784				MAD
Sh20212785		F		MAD
Sh20212786				MAD
Sh20220044				MAD
Sh20220083				MAD
Sh20220143				MAD
Sh20220169				MAD
Sh20220179				MAD
Sh20220418				MAD
Sh20220420				MAD
Sh20220421				MAD
Sh20220492				MAD
Sh20220508				MAD
Sh20220093				NAV
Sh20211570				NAV
Sh20212708				PVA
Sh20212709				PVA
Sh20210889				VAL
Sh20220391				VAL
Sequence type color legend: UK ST152 cluster (blue), ST152 outside the cluster (dark green), ST3075 (orange), ST5390 (yellow). For the men having sex with other men (MSM) status: black is used for known MSM status and orange for known heterosexual status. Black is used for resistance and gray for intermediate. References sequences are in red, sequences from Clade 1 are in salmon, from Clade 2 in …
Susceptibility to antimicrobial agents was determined using the Kirby-Bauer disc diffusion method and interpreted according to the clinical breakpoints of the European Committee on Antimicrobial Susceptibility Testing. Abbreviations: AMP, Ampicillin; CTX, cefotaxime; CAZ, ceftazidime; AMC, amoxicillin + clavulanic acid; ETP, ertapenem; MEM, meropenem; NA, nalidixic acid; CIP, ciprofloxacin; PEF, …
